# Supplementary material for: Solvent and Substituent Size Influence on the Cyclochiral Rigidity of Aminomethylene Derivatives of Resorcin[4]arene
Source: Molecules. 2023 Nov 4;28(21):7426. doi: 10.3390/molecules28217426 (PMC10649110; doi:10.3390/molecules28217426)
Supplement: Supplementary file 1 [file molecules-28-07426-s001.zip]

Archive with 1 entries (1 files):
- molecules-2655121-supplementary.pdf
